# Supplementary material for: Screening for the risk of canine impaction, what are the presumptive signs and how does it affect orthodontics? A cross-sectional study in France
Source: PLoS One. 2023 Dec 29;18(12):e0296395. doi: 10.1371/journal.pone.0296395 (PMC10756530; doi:10.1371/journal.pone.0296395)
Supplement: S1 Dataset — (ZIP) [file pone.0296395.s001.zip]

Archive with 2 entries (2 files):
- Database.xlsx
- __MACOSX/._Database.xlsx
