# Supplementary material for: Screening for the risk of canine impaction, what are the presumptive signs and how does it affect orthodontics? A cross-sectional study in France
Source: PLoS One. 2023 Dec 29;18(12):e0296395. doi: 10.1371/journal.pone.0296395 (PMC10756530; doi:10.1371/journal.pone.0296395)
Supplement: S1 Dataset — (ZIP) [file pone.0296395.s001.zip › Database.xlsx]

## Sheet: Tableau synthèse final
patient_sexe	patient_syndrome	pano_age	pano_angulation_13	pano_angulation_23	pano_superposition_13	pano_superposition_23	pano_distance_13	pano_distance_23	pano_temporaire	pano_resorption_lat	pano_resorption_pm	pano_agenesie	pano_agen_lat	modele_angle	modele_distance6	modele_diam_icg	modele_diam_icd	modele_diam_ilg	modele_diam_ild	modele_diam_mg	modele_diam_md	tx_extraction_dt	tx_disjonction	tx_extraction_pm
H	Non	9	5.3	5	1	1	14.2	16.9	G+D	Aucune	Aucune	0	0	I	45.06	9.55	9.27	7.06	7.02	11.53	11.25	63	Oui	0
F	Non	10	10.5	8.7	1	1	26.7	23.2	G+D	Aucune	Aucune	0	0	II.1	39.07	8.1	7.74	6.28	6.51	9.3	9.23	53+63	Oui	0
H	Non	8	0	0	1	1	36.2	33.3	G+D	Aucune	Aucune	0	0	III	33.78	7.65	7.14	0	0	9.52	8.86	Aucune	Oui	0
F	Non	8	23.8	15.3	2	2	44.7	38.4	G+D	Aucune	Aucune	0	0	II.1	37.14	8.56	8.43	5.95	6.02	9.38	10.19	Aucune	Oui	0
H	Non	9	6.7	6.7	1	1	38.4	37.8	G+D	Aucune	Aucune	0	0	II.2	39.97	8.49	8.54	7.08	6.79	10.23	9.84	Aucune	Oui	0
H	Non	7	7.1	4.8	1	2	27.5	16.9	Aucune	Aucune	Aucune	0	0	II.2	37.59	8.17	8.37	6.97	0	10.49	9.6	Aucune	Oui	0
H	Non	12	0	0	1	1	23.3	18	Aucune	Aucune	Aucune	1	0	I	37.19	9.89	9.83	7.55	8.24	11.52	11.28	Aucune	Oui	0
F	Non	11	0	16.4	1	2	0	5.9	G	Aucune	Aucune	0	0	I	38.73	7.12	7.8	4.26	4.98	8.74	8.47	Aucune	Oui	0
F	Non	9	11.5	16.9	2	2	27.9	28.5	D	Aucune	Aucune	0	0	II.1	36.41	7.97	7.61	6.11	6.58	10.24	10.33	Aucune	Oui	0
H	Non	8	14.5	8.8	1	2	35.3	38.8	G+D	Aucune	Aucune	0	0	I	38.97	9.76	9.21	0	0	10.2	10.7	Aucune	Oui	0
H	Non	9	7	6.2	1	1	26.1	28.8	G+D	Aucune	Aucune	0	0	I	36.99	8.09	8.85	6.19	6.79	8.58	8.78	Aucune	Non	0
H	Non	11	9.4	12.8	1	1	43.1	40.1	G+D	Aucune	Aucune	0	0	I	43.37	9.29	8.91	6.47	7.59	10.81	11.13	Aucune	Oui	0
H	Non	9	10.3	9.5	1	1	18.8	23.1	G+D	Aucune	Aucune	0	0	II.1	38.82	8.98	8.67	6.33	5.74	9.27	9.31	53+63	Oui	0
F	Non	9	7.2	5.1	1	1	21.3	23.4	G+D	Aucune	Aucune	0	0	II.2	38.62	8.05	8.33	6.65	6.59	9.23	9.02	Aucune	Oui	0
F	Non	7	3.2	3.3	1	1	32.5	30.6	G+D	Aucune	Aucune	0	0	II.1	33.17	7.67	8.16	0	0	9.07	9.25	Aucune	Oui	0
H	Non	8	14.3	10.2	1	1	15.7	14.7	G+D	Aucune	Aucune	0	0	I	35.82	9.31	9.55	7.47	7.12	9.63	10.27	Aucune	Oui	0
H	Non	10	4.7	6.7	1	1	11.4	8.3	G+D	Aucune	Aucune	0	0	II.2	37.85	8.73	8.76	5.9	5.73	10.22	9.78	Aucune	Oui	0
H	Non	8	9.1	5.1	1	2	33.5	31.9	G+D	Aucune	Aucune	0	0	I	43.73	8.43	8.9	0	0	9.87	11.25	53+63	Oui	4
H	Non	8	15.4	17.2	1	1	39.4	41.5	G+D	Aucune	Aucune	0	0	I	43.07	8.36	8.64	6.42	6.67	10.53	10.46	Aucune	Non	0
F	Non	8	16.5	21.7	1	1	16.6	16.7	G+D	Aucune	Aucune	0	0	II.1	36.85	8.63	8.99	7.16	7.5	10.14	9.94	Aucune	Oui	0
H	Non	9	11	10.7	1	1	19.2	20.7	G+D	Aucune	Aucune	0	0	II.1	40.92	8.27	8.07	6.31	6.36	9.94	10.26	Aucune	Oui	0
F	Non	7	0	6	1	1	5.7	21.8	G	Aucune	Aucune	0	0	II.1	30.92	8.97	8.86	6.74	6.5	10.08	10.26	Aucune	Oui	4
H	Non	9	20.2	21.4	2	2	36.9	36.1	G+D	Aucune	Aucune	0	0	I	36.79	8.24	8	7.05	6.9	9.22	9.05	53+63	Oui	0
F	Non	7	4.2	8.3	1	1	14.7	15.6	G+D	Aucune	Aucune	0	0	I	36.73	9.83	9.83	0	0	9.89	10.14	53+63	Oui	4
F	Non	8	11.7	9.9	1	1	9.1	9.5	G+D	Aucune	Aucune	0	0	I	44.36	8.78	8.73	7.13	6.86	9.72	10.05	Aucune	Oui	0
H	Non	10	4.6	7	1	1	5.3	8	G	Aucune	Aucune	0	0	II.2	43.64	8.58	8.62	6.39	6.64	9.68	9.93	Aucune	Oui	0
F	Non	8	22.1	19.8	1	1	28.1	23.1	G+D	Aucune	Aucune	0	0	II.1	40.14	8.75	8.66	6.01	6.1	10.2	9.96	Aucune	Oui	0
H	Non	9	12.2	14.7	1	1	9.9	9.5	G+D	Aucune	Aucune	1	0	I	41.53	8.54	9.12	6.39	6.56	9.79	9.68	Aucune	Oui	0
F	Non	11	1.8	9.3	2	2	9.6	12.8	G+D	Aucune	Aucune	0	0	I	39.1	9.39	9.22	7.62	7.55	10.53	10.32	Aucune	Oui	0
F	Non	9	7.8	7.3	2	2	11.1	15	G+D	Aucune	Aucune	0	0	II.1	39.07	9.48	9.3	7.94	8.69	10.33	9.01	53+63	Oui	0
F	Non	9	5	7	1	1	19.2	22.9	G+D	Aucune	Aucune	0	0	I	45.04	7.82	7.96	6.62	6.24	9.81	9.89	Aucune	Oui	0
F	Non	10	41.8	10.6	4	1	31	15.5	G+D	Aucune	Aucune	0	0	II.1	37.51	8.02	7.23	6.64	6.57	9.53	9.12	53+63	Oui	0
H	Non	8	4	10.3	2	1	39.1	42	G+D	Aucune	Aucune	0	0	II.2	37.41	8.21	8.12	6.44	0	10.09	10.76	Aucune	Oui	4
H	Non	12	1	6.7	1	2	13.2	26.9	Aucune	Aucune	Aucune	0	0	I	44.76	8.51	8.27	6.13	6.28	10.57	11.1	53+63	Oui	0
H	Non	10	8.1	13.9	1	2	9.6	9.1	G+D	Aucune	Aucune	0	0	II.1	39.75	8.82	8.61	6.53	6.32	9.16	8.97	Aucune	Oui	0
F	Non	11	10.2	11	1	1	13.9	13.5	G+D	Aucune	Aucune	0	0	I	38.26	8.19	8.44	7.07	7.6	10.67	10.66	Aucune	Oui	0
F	Non	11	5.8	5.2	2	1	24.1	22.4	G+D	Aucune	Aucune	0	0	I	38.54	7.1	7.69	0	5.1	9.43	9.36	Aucune	Oui	0
F	Non	8	14.5	4.9	2	2	14.6	14.6	G+D	Aucune	Aucune	0	0	II.1	37.03	7.92	7.98	0	0	9.22	9.44	Aucune	Oui	0
F	Non	11	4.6	3.7	2	1	1.9	5.4	G+D	Aucune	Aucune	0	0	II.1	40.78	8.46	8.44	6.3	6.35	9.58	9.75	Aucune	Oui	0
F	Non	9	4.6	10.8	1	1	5.3	9.6	G	Aucune	Aucune	2	0	I	40.39	7.86	8.11	5.55	5.64	10.04	10.19	Aucune	Oui	0
H	Non	7	10.5	8	1	1	14.6	13.7	G+D	Aucune	Aucune	0	0	I	37.33	9.15	8.96	0	0	10.38	10.23	Aucune	Oui	0
F	Non	10	8.4	16.8	1	1	13.1	16.4	G+D	Aucune	Aucune	0	0	II.2	38.91	8.17	7.84	5.96	5.73	9.87	9.95	Aucune	Oui	0
F	Non	9	13.7	16.2	2	2	32.8	33.4	G+D	Aucune	Aucune	0	0	I	38.16	9.18	9.34	6.4	4.22	10.03	10.56	Aucune	Oui	4
F	Non	10	5.5	10.1	1	1	10.3	10.7	G+D	Aucune	Aucune	0	0	II.1	38.54	9.29	9.33	7.12	7.26	10.14	10.1	53+63	Oui	4
H	Non	10	2.2	3.6	1	1	10.7	4.9	D	Aucune	Aucune	0	0	I	38.45	8.24	8.67	7.48	7.59	10.1	10.09	Aucune	Oui	0
F	Non	8	20.2	17.7	1	2	15.3	14.1	G+D	Aucune	Aucune	0	0	II.1	33.85	7.96	7.72	6.13	6	9.85	9.33	Aucune	Oui	0
F	Non	8	33.3	39.2	1	1	17.3	16.9	G+D	Aucune	Aucune	0	0	I	33.42	8.2	8.23	0	6.19	9.4	9.1	Aucune	Oui	0
H	Non	8	16.7	13.4	1	2	14.9	15	G	Aucune	Aucune	0	0	I	39.82	9.77	9.51	7.96	8.25	11.07	10.63	Aucune	Oui	0
H	Non	7	11.3	8.9	1	1	11.6	11.3	G+D	Aucune	Aucune	0	0	II.1	44.34	8.99	8.82	7.46	7.36	9.16	9.36	Aucune	Oui	0
F	Non	7	5.7	14.7	2	2	30.6	29.8	G+D	Aucune	Aucune	0	0	II.1	35.47	8.44	8.45	0	0	9.56	9.88	Aucune	Oui	0
F	Non	7	9.3	12.3	1	1	12.1	12.9	G+D	Aucune	Aucune	0	0	II.1	40.38	9.47	9.67	7.87	8.08	10.67	10.63	Aucune	Oui	4
H	Non	11	4.3	20.7	1	1	0	7.4	Aucune	Aucune	Aucune	2	0	II.1	35.01	10.11	9.58	7.61	7.22	11.03	11.47	Aucune	Oui	2
F	Non	9	15.7	11.8	3	1	17.1	16.7	G+D	Aucune	Aucune	0	0	II.1	36.3	8.21	8.2	6.22	6.14	10.22	9.65	Aucune	Oui	0
F	Non	7	8.8	8.4	2	2	14.3	14.4	D	Aucune	Aucune	0	0	I	40.37	9.62	9.49	7.14	7.38	9.78	10.27	Aucune	Oui	0
H	Non	8	13.6	17.9	2	1	28	34	G+D	Aucune	Aucune	0	0	II.1	39.62	7.97	8.01	0	0	9.77	9.5	Aucune	Oui	0
H	Non	11	3.9	5.2	3	2	8.9	8.3	Aucune	Aucune	Aucune	0	0	II.2	37.45	8.56	8.57	6.58	6.06	9.68	9.58	Aucune	Oui	4
F	Non	12	29.7	17.1	3	2	12.3	11.3	G+D	Aucune	Aucune	0	0	II.2	34.3	7.76	7.87	5.68	5.94	8.88	9.04	53+63	Oui	0
H	Non	10	3.9	2.3	1	1	25.5	26.3	G+D	Aucune	Aucune	0	0	I	38.99	9.19	8.69	7.71	7.78	10.32	10.07	Aucune	Oui	0
H	Non	9	29.7	19.1	1	1	18.9	16.5	G+D	Aucune	Aucune	0	0	II.2	37.81	7.43	7.45	5.34	5.27	9.93	9.71	Aucune	Oui	0
H	Non	11	10.5	11.9	1	1	10	10.3	Aucune	Aucune	Aucune	0	0	I	42.04	9.73	9.78	8.49	8.57	11.99	12.4	Aucune	Non	4
H	Non	10	1.4	3.4	1	1	9.8	14.9	G	Aucune	Aucune	2	0	I	41.91	9.1	9.18	6.74	6.31	11.31	10.91	Aucune	Non	2
H	Non	10	11.1	8.3	3	1	9.6	7.8	D	Aucune	Aucune	0	0	I	41.74	8.73	8.37	6.39	6.26	10.99	10.59	53	Oui	0
F	Non	7	6.6	9.6	1	1	37.5	41.9	G+D	Aucune	Aucune	0	0	II.2	36.9	8.43	8.5	6.51	6.69	9.42	9.28	Aucune	Oui	0
F	Non	12	12.3	9	1	1	27.3	23.5	G+D	Aucune	Aucune	0	0	I	38.8	9.2	9.13	6.96	7.17	9.89	9.69	Aucune	Oui	0
F	Non	8	22.6	24.1	2	2	40.7	41.3	G+D	Aucune	Aucune	0	0	I	38.27	8.02	8.13	7.35	7.12	9.83	9.73	Aucune	Oui	0
F	Non	10	11.1	2.2	1	1	23.3	13.7	G+D	Aucune	Aucune	1	12	I	41.89	8.66	8.9	0	6.99	10.51	9.99	53+63	Oui	0	agénésie 12
F	Non	10	12.9	16.6	1	1	20.7	19.1	G+D	Aucune	Aucune	0	0	I	39.47	9.33	9.56	7.95	7.95	10.76	10.37	Aucune	Oui	0
F	Non	10	0	0	1	1	12.9	17.7	G+D	Aucune	Aucune	0	0	II.1	32.38	8.69	8.57	6.22	6.05	10.52	10.33	Aucune	Non	4
F	Non	7	11.9	11.1	1	1	43.3	46.8	G+D	Aucune	Aucune	1	0	III	36.59	7.73	7.43	0	0	10.39	10.75	Aucune	Oui	0
F	Non	10	11.5	2.1	2	1	14.8	5.3	D	Aucune	Aucune	0	0	II.1	37.37	7.73	7.81	5.57	5.42	9.28	9.1	53	Oui	0
H	Non	12	6.8	4.7	1	1	20.3	17.1	G+D	Aucune	Aucune	0	0	I	39.02	8.59	8.52	6.44	6.55	10.26	10.08	53+63	Oui	0
F	Non	8	16.3	18	1	1	39.6	35.8	G+D	Aucune	Aucune	0	0	II.1	38.77	9.27	9.23	6.88	7.08	9.78	9.78	Aucune	Oui	0
H	Non	8	18.9	15.1	1	1	31.5	29.6	G+D	Aucune	Aucune	0	0	I	40.13	8.35	8.3	5.89	5.95	10.1	9.82	Aucune	Oui	0
F	Non	11	9.8	4.6	2	1	23.9	14.7	D	Aucune	Aucune	0	0	II.1	35.08	7.95	7.96	7.03	6.76	9.56	9.94	Aucune	Non	0
H	Non	9	10.6	15.3	1	1	34.5	34.6	G+D	Aucune	Aucune	0	0	I	38.95	8.69	8.41	6.92	6.55	10.41	10.04	Aucune	Oui	0
F	Non	10	18.9	12.8	1	1	23.1	21.7	G+D	Aucune	Aucune	0	0	II.1	37.41	9.12	9.09	7.59	7.53	10.06	10.33	53+63	Oui	0
H	Non	11	12.5	3.1	1	1	10.9	4.6	Aucune	Aucune	Aucune	0	0	II.1	39.76	8.33	8.53	6.37	6.71	10.15	10.06	Aucune	Oui	0
F	Non	8	25.8	23.5	1	2	30.2	29	G+D	Aucune	Aucune	0	0	I	37.68	8.06	8.24	7.4	0	9.52	9.83	Aucune	Oui	0
F	Non	8	3.6	6.4	1	1	35.7	37.6	G+D	Aucune	Aucune	0	0	II.1	39.04	9.76	9.64	7.83	8.17	10.34	10.67	Aucune	Oui	4
H	Non	10	11.3	10.1	1	1	13.7	12.4	Aucune	Aucune	Aucune	0	0	I	42.89	9.03	8.97	7.3	7	10.64	10.34	Aucune	Oui	4
F	Non	9	0	7.6	1	1	20.8	32	G+D	Aucune	Aucune	0	0	II.1	38.72	7.89	7.6	6	5.62	9.63	9.28	Aucune	Oui	0
F	Non	10	12	14.3	2	2	28	25.8	G+D	Aucune	Aucune	0	0	II.1	38.4	8.31	7.86	6.06	6.29	9.98	9.81	Aucune	Non	0
F	Non	8	13.7	15.3	1	1	39.7	42.8	G+D	Aucune	Aucune	0	0	I	38.33	8.23	8.33	5.82	5.9	10.22	9.61	Aucune	Oui	0
F	Non	8	23.8	14.7	2	1	13.8	12.8	G+D	Aucune	Aucune	0	0	II.1	40.1	8.43	8.29	6.19	6.41	10.15	10.65	Aucune	Oui	0
H	Non	12	8.9	15	1	1	30.7	27.1	G+D	Aucune	Aucune	3	0	II.1	42.09	10.7	10.29	7.17	6.6	10.57	10.43	Aucune	Non	0
H	Non	11	9.5	11.2	1	1	16.4	19.3	G+D	Aucune	Aucune	0	0	II.1	36.69	9.23	9.11	7.63	7.04	10.22	10.08	Aucune	Non	0
H	Non	9	7.5	6.5	1	1	11.8	10	G+D	Aucune	Aucune	0	0	II.1	43.93	9.55	9.62	6.17	6.17	11.01	10.96	Aucune	Oui	0
H	Non	11	9.2	4.9	2	1	9.1	6.2	D	Aucune	Aucune	0	0	I	36.6	7.94	7.93	6.1	6.47	10.55	10.55	53	Non	0
H	Non	10	10.3	9.9	1	1	32.4	27.5	G+D	Aucune	Aucune	0	0	I	41.14	8.88	8.84	6.33	6.61	9.8	9.51	Aucune	Oui	0
H	Non	11	3.7	4.7	1	1	13.8	13.7	G+D	Aucune	Aucune	0	0	I	46.96	8.98	8.68	6.65	6.85	10.95	10.42	Aucune	Oui	0
F	Oui	7	6.4	7.8	1	1	19.9	18.7	G+D	Aucune	Aucune	0	0	I	38.04	9.02	8.98	6.8	6.53	10.05	9.72	Aucune	Oui	0
F	Non	8	12.2	7.7	1	1	23	19.8	G+D	Aucune	Aucune	0	0	II.1	41.59	8.91	8.93	6.58	6.43	10.46	10.34	Aucune	Non	0
H	Non	9	3.6	7.1	1	2	8.5	12.8	Aucune	Aucune	Aucune	0	0	II.2	43.44	8.97	9.02	0	0	11.26	11.69	Aucune	Oui	0
F	Non	9	0.7	4.6	1	1	20.5	9.1	Aucune	Aucune	Aucune	0	0	II.1	38.59	9.23	9.24	6.23	6.43	9.8	9.83	Aucune	Oui	0
F	Non	9	13.3	8.6	1	1	38.8	34.2	G+D	Aucune	Aucune	0	0	I	41.36	8.88	8.72	6.11	6.75	9.95	9.65	Aucune	Oui	0
H	Non	10	28.7	36.8	1	1	41.8	39.7	G+D	Aucune	Aucune	0	0	II.1	40.54	8.85	8.84	0	0	9.03	9.2	53+63	Oui	0
H	Non	10	8.6	4.6	2	2	28.2	24.3	G+D	Aucune	Aucune	0	0	II.1	45.45	8.8	9.09	7.05	7.47	10.53	10.25	Aucune	Oui	0
F	Non	8	12.3	15.2	1	1	35.9	39.9	G+D	Aucune	Aucune	0	0	I	37.45	7.91	7.88	6.31	5.57	9.34	9.17	Aucune	Oui	0
F	Non	9	16	16.4	2	2	36.1	39.1	G+D	Aucune	Aucune	0	0	I	36.54	8.2	8.4	6.69	6.33	9.33	9.14	Aucune	Oui	0
F	Non	7	8.9	5.8	1	1	29.6	28.9	G+D	Aucune	Aucune	0	0	I	41.47	8.41	8.68	0	0	10.04	9.69	Aucune	Oui	0
F	Non	8	23.3	20.1	1	1	44.5	40.7	Aucune	Aucune	Aucune	0	0	II.2	39.09	8.78	8.86	7.07	6.63	10.51	10	Aucune	Oui	4
H	Non	7	15.5	27.5	1	1	38.9	39.2	G+D	Aucune	Aucune	0	0	II.1	38.55	9.15	8.92	6.99	0	10.43	10.48	Aucune	Oui	0
H	Non	9	12.7	13.9	1	1	36.9	36	G+D	Aucune	Aucune	0	0	I	39.44	8.35	8.15	5.94	5.96	9.81	9.53	53	Oui	0
H	Non	10	19	13.7	1	1	23.9	21.4	G+D	Aucune	Aucune	0	0	II.1	36.32	8.16	8.06	5.24	5.37	10.58	10.45	53+63	Oui	0
F	Non	8	14.8	7.5	1	1	39	37.8	G+D	Aucune	Aucune	0	0	I	38.25	8.77	8.88	0	0	10.63	10.67	Aucune	Oui	0
H	Non	11	5.9	7.7	1	1	19.2	11.6	D	Aucune	Aucune	0	0	II.2	38.19	8.32	8.46	6.74	6.45	10.39	10.76	Aucune	Non	0
F	Non	9	1.9	2.2	1	1	3.8	12.1	G	Aucune	Aucune	0	0	II.1	36.15	9.64	9.46	7.11	6.86	10.18	9.77	Aucune	Oui	4
F	Non	8	3.4	3.1	1	1	37	33.5	G+D	Aucune	Aucune	1	0	I	33.38	8.85	8.59	6.84	6.89	10.65	10.68	Aucune	Oui	0
H	Non	9	10.3	4.5	1	1	28.7	22	G+D	Aucune	Aucune	0	0	I	37.88	9.87	9.61	8.6	8.46	10.96	10.71	Aucune	Oui	0
H	Non	8	14	18	1	1	30.7	29.1	G+D	Aucune	Aucune	0	0	II.1	37.66	10.3	10.26	8.35	8.38	9.85	9.78	Aucune	Oui	0
H	Non	12	11.5	12.9	1	1	31.6	29.4	G+D	Aucune	Aucune	0	0	II.1	39.61	9.13	9.11	6.89	6.94	10.27	10.21	53+63	Oui	0
F	Non	9	12	16.5	1	1	18.1	23.3	G+D	Aucune	Aucune	2	0	I	44.65	8.68	8.72	7.24	7.96	10.71	10.7	Aucune	Oui	2
H	Non	8	11.9	13.4	2	2	37.5	40.7	G+D	Aucune	Aucune	0	0	II.1	37.68	8.43	8.43	6.33	6.19	9.17	9.47	Aucune	Oui	0
H	Non	7	11.6	7.4	1	1	37.2	34.7	G+D	Aucune	Aucune	0	0	II.1	38.58	9.57	9.59	7.33	7.65	10.01	10.17	Aucune	Oui	0
H	Non	9	17.7	13.7	2	2	41.1	38	G+D	Aucune	Aucune	0	0	II.1	37.59	8.78	8.72	6.65	6.92	9.65	9.94	53+63	Oui	0
H	Non	12	11.1	20.7	1	1	21.7	28.7	G+D	Aucune	Aucune	0	0	I	42.97	8.99	9.06	6.61	7.01	10.42	10.22	Aucune	Oui	0
F	Non	9	3.1	2.4	1	2	26.9	25.8	G+D	Aucune	Aucune	0	0	I	39.53	8	8.05	6.23	6.21	10.04	10.06	Aucune	Oui	0
F	Non	8	3.4	5.8	1	1	22.6	25.3	G+D	Aucune	Aucune	0	0	I	34.99	8.18	8.51	6.09	6.09	9.97	9.81	Aucune	Oui	0
F	Non	9	36.1	24.3	3	2	50.1	41	G+D	Aucune	Aucune	0	0	I	35.67	8.05	8.29	5.03	6.57	9.7	9.47	53+63	Oui	0
H	Non	8	4.7	5.3	1	1	30.4	30.4	G+D	Aucune	Aucune	0	0	II.1	38.24	7.95	7.74	6.7	6.46	9.7	9.82	Aucune	Oui	0
H	Non	9	5.1	5.4	2	2	29.2	31.1	G+D	Aucune	Aucune	0	0	II.1	37.37	8.89	8.78	6.94	6.96	9.69	9.59	Aucune	Non	0
F	Non	7	6.4	6.1	2	2	41.3	40.5	G+D	Aucune	Aucune	0	0	I	40.98	9.12	9.13	0	0	10.57	10.45	Aucune	Oui	4
F	Non	9	17.1	12.6	2	1	24.3	23.7	G+D	Aucune	Aucune	0	0	II.1	34.69	7.95	8.05	6.88	6.78	10.26	10.12	Aucune	Oui	0
F	Non	7	8.6	8.2	2	2	37.5	37.8	G+D	Aucune	Aucune	0	0	I	40.72	8.49	8.41	0	0	10.16	10.07	Aucune	Oui	0
H	Non	13	12	0.3	2	1	24.5	11.2	D	Aucune	Aucune	0	0	I	41.26	10.03	10.49	7.41	7.77	11.57	11.63	53	Non	4
H	Non	10	14	14.4	1	2	13	18	G+D	Aucune	Aucune	0	0	I	43.14	8.7	8.78	6.53	6.48	10.86	10.67	53+63	Oui	0
H	Non	7	2.5	4.2	1	1	40.1	41.7	G+D	Aucune	Aucune	0	0	II.1	34.55	9.05	9.07	6.22	6.32	10.22	10.02	Aucune	Oui	0
F	Non	10	5	6.9	1	1	15.9	14.1	G+D	Aucune	Aucune	0	0	II.1	38.01	8.59	8.96	5.42	6.38	9.73	9.33	Aucune	Oui	0
F	Non	7	11.1	10.9	2	2	27.9	24.2	G+D	Aucune	Aucune	0	0	III	40.84	8.03	7.97	5.85	5.92	9.87	9.81	Aucune	Non	0
F	Non	8	3.2	4.8	1	1	35.1	32.1	Aucune	Aucune	Aucune	0	0	II.1	37.78	10.13	10.33	8.66	8.53	11.43	11.08	Aucune	Oui	0
F	Non	7	16.5	15.4	1	1	43.1	40.7	G+D	Aucune	Aucune	0	0	I	36.72	9.89	9.71	7.58	7.53	10.88	11.06	Aucune	Oui	0
F	Non	8	8.3	8.9	1	1	35.7	36.9	Aucune	Aucune	Aucune	0	0	III	37.75	9.41	9.4	6.64	6.47	9.24	9.54	Aucune	Oui	0
H	Non	10	30.9	27.7	2	2	32.7	33.1	G+D	Aucune	Aucune	0	0	II.1	39.92	9.17	9.16	6.23	6.28	10.05	9.85	Aucune	Oui	0
H	Non	10	9.4	9.4	1	1	18.2	24	Aucune	Aucune	Aucune	0	0	II.2	39.94	9.12	9.01	7.13	7.06	11.33	11.23	Aucune	Oui	0
F	Non	12	26.5	17.6	4	3	26.7	23.8	G+D	Aucune	Aucune	0	0	II.2	36.62	8.88	8.83	6.59	6.95	10.29	10.21	53+63	Oui	2
F	Non	9	4.4	2.5	1	1	19	12.2	G+D	Aucune	Aucune	0	0	II.1	37.55	8.61	8.61	6.54	6.37	9.76	9.63	Aucune	Oui	0
H	Non	11	9.9	11.1	2	2	26.7	27.8	G+D	Aucune	Aucune	0	0	I	38.86	8.47	8.67	6.1	6.27	9.78	9.87	53+63	Non	0
H	Non	8	13.3	21.3	1	1	47.4	52.4	G+D	Aucune	Aucune	0	0	I	40.45	9.67	9.91	0	0	9.78	9.6	Aucune	Oui	0
F	Non	8	7.5	7.8	1	1	24.8	29.3	G+D	Aucune	Aucune	0	0	II.1	31.71	8.38	8.2	6.18	6.12	10.41	10.3	Aucune	Oui	0
F	Non	11	4.6	6.4	1	1	12.9	11.7	G	Aucune	Aucune	1	0	II.1	33.37	8.91	8.81	6.94	7.19	10.64	10.54	Aucune	Oui	4
H	Non	8	14	13.3	1	2	25.4	28.8	G+D	Aucune	Aucune	0	0	II.1	41.06	9.05	9.02	6.72	6.15	10.37	10.47	Aucune	Oui	0
F	Non	11	14	10.4	1	1	38.4	34.3	G+D	Aucune	Aucune	0	0	I	39.3	9.64	9.44	7.43	7.38	11.3	11.49	53+63	Oui	4
F	Non	9	18.4	11.8	3	1	33.6	27	G+D	Aucune	Aucune	0	0	II.1	38.92	8.94	8.95	6.14	6.98	9.65	9.52	Aucune	Oui	0
H	Non	10	0	0	1	1	26.3	21.2	G+D	Aucune	Aucune	0	0	I	45.1	8.24	8.26	6.16	6.48	10.55	10.6	Aucune	Oui	0
H	Non	10	14.7	9.7	1	1	24.7	28.1	G+D	G	Aucune	0	0	I	43.97	9.73	9.66	6.7	6.72	10.7	10.64	Aucune	Non	0
F	Non	8	14	15.3	1	1	37.8	37.8	G	Aucune	Aucune	3	0	I	38.21	9	9.1	6.79	6.93	10.07	9.83	63	Oui	2
H	Non	8	22.2	22	1	1	41.7	38.5	G+D	Aucune	Aucune	0	0	II.1	41.5	8.17	8.26	6.01	6.34	9.7	9.65	Aucune	Oui	0
F	Non	10	9.7	98.8	1	1	21	62.9	G+D	Aucune	Aucune	0	0	I	37.83	8.73	8.95	6.7	7.07	10.53	10.54	63	Oui	4
H	Non	9	16.1	16.5	1	3	49.9	46.2	G+D	Aucune	Aucune	0	0	I	35.37	9.5	9.07	6.91	7.15	11.75	11.8	Aucune	Oui	0
H	Non	9	8.8	9.5	1	1	38.6	40.1	G+D	Aucune	Aucune	0	0	II.2	40.97	9.2	9.29	6.73	6.86	11.12	10.58	Aucune	Oui	0
H	Non	9	3.4	9.6	1	1	14.1	13.8	G+D	Aucune	Aucune	0	0	III	43.62	9.98	9.89	6.91	7.38	11.95	11.43	Aucune	Oui	0
F	Non	8	4.6	10.9	1	1	21.3	24.1	G+D	Aucune	Aucune	0	0	II.1	40.06	8.87	8.87	7.42	7.65	10.18	10.25	Aucune	Oui	0
F	Non	8	8.9	10.9	1	1	32.7	34	G	Aucune	Aucune	0	0	I	36.73	9.31	9.29	7.4	7.38	11.93	11.2	63	Oui	0
F	Non	9	9.6	5.6	1	1	26.9	24.4	G+D	Aucune	Aucune	0	0	I	40.31	9.45	9.34	7.06	7.05	10.47	10.5	53+63	Oui	4
H	Non	10	15.6	14	1	2	30.3	38.7	G+D	Aucune	Aucune	0	0	I	40.74	8.9	8.99	6.69	6.87	10.25	10.34	53+63	Oui	0
H	Non	7	19	14.8	2	1	47.7	46.1	G+D	Aucune	Aucune	0	0	I	42.24	9.69	9.41	7.65	7.56	11.27	11.23	Aucune	Oui	0
H	Non	9	4.4	7.5	1	1	29.9	29.4	G+D	Aucune	Aucune	0	0	II.1	38.26	8.62	8.85	6.82	6.62	10.72	10.59	Aucune	Oui	4
F	Non	8	9	16.6	1	3	37	40.8	G+D	Aucune	Aucune	0	0	I	40.16	9.62	9.42	6.59	0	10.37	10.29	53+63	Oui	0
H	Non	9	2.4	3.9	1	1	30	28.6	G+D	Aucune	Aucune	0	0	I	37.71	9.57	9.54	7.69	7.76	11.24	11.29	Aucune	Oui	0
H	Non	8	4.8	4.8	1	1	44.7	44.6	G+D	Aucune	Aucune	0	0	III	42.57	8.83	8.91	7.23	7.37	9.88	10.03	Aucune	Oui	0
H	Non	11	7.4	12.3	2	2	36.2	42.3	G+D	Aucune	Aucune	0	0	I	40.62	9.29	9.22	6.63	6.65	10.57	10.68	Aucune	Oui	4
F	Non	7	9	14.1	1	1	38.3	39.1	G+D	Aucune	Aucune	0	0	II.1	38.06	8.87	8.9	0	0	10.69	10.68	Aucune	Oui	0
F	Non	13	2.4	2.8	1	2	21.9	17.7	G+D	Aucune	Aucune	0	0	I	41.32	8.84	8.78	7.06	7.25	10.08	9.89	53+63	Oui	0
F	Non	8	13.5	14.8	2	3	37.9	38.2	G+D	Aucune	Aucune	0	0	I	36.57	9.18	9.15	0	0	10.69	11.03	53+63	Oui	4
H	Non	10	10.5	11.1	1	1	32.3	29.1	G+D	Aucune	Aucune	0	0	II.1	39.95	9.27	9.27	6.22	6.18	10.42	10.2	Aucune	Oui	0
F	Non	10	19.3	15.3	2	1	30	28.4	G+D	Aucune	Aucune	0	0	II.1	39.34	9.37	9.17	6.97	6.92	10.24	10.1	53+63	Oui	0
H	Non	8	16.5	12.5	2	3	47.8	49.6	G+D	Aucune	Aucune	0	0	I	38	9.13	9.03	0	0	11.08	11.07	Aucune	Oui	4
H	Non	12	9.1	4.7	1	1	10.2	9.7	G+D	Aucune	Aucune	0	0	I	43.96	8.84	8.93	7.75	8.06	11.4	11.5	53	Oui	0
H	Non	10	4.9	14.5	1	3	30.8	31	G+D	Aucune	Aucune	0	0	II.1	35.5	9.54	9.41	6.94	7.06	10.5	10.35	53+63	Oui	4
H	Non	10	27.8	16.4	2	1	40.4	42.8	G+D	Aucune	Aucune	0	0	I	38.66	10.49	9.93	7.02	7	11.27	11.1	Aucune	Oui	0
H	Non	11	4.7	0.6	2	1	20.3	2.9	D	Aucune	Aucune	0	0	II.1	34.74	8.92	8.81	6.61	6.67	9.41	9.38	Aucune	Oui	0
H	Non	8	19.4	22.1	2	1	19.4	22.1	G+D	Aucune	Aucune	0	0	II.1	44.7	10.65	10.36	8.68	8.51	11.6	11.53	Aucune	Oui	0
F	Non	9	9.3	9.7	1	1	28.6	25.7	G+D	Aucune	Aucune	0	0	II.1	36.15	8.69	8.74	6.73	6.94	9.57	9.71	Aucune	Oui	4
H	Non	8	8.6	4.4	2	2	41.6	38.5	G+D	Aucune	Aucune	0	0	II.2	41.82	9.19	9.3	0	0	10.38	10.22	53+63	Oui	4
H	Non	8	3.4	10.1	1	1	20.6	36.6	G+D	Aucune	Aucune	1	12	II.1	41.2	8.27	8.04	0	5.2	10.44	10.61	Aucune	Oui	0	agénésie 12
F	Non	8	18.1	22.3	1	2	38.5	41.1	G+D	Aucune	Aucune	0	0	I	37.29	9.18	8.99	6.48	6.65	10.07	10.04	Aucune	Oui	0
H	Non	10	6.3	11.4	1	1	22	31.8	G+D	Aucune	Aucune	0	0	II.1	38.98	8.06	8.17	6.1	6.24	9.64	9.77	Aucune	Oui	0
F	Non	7	14.8	12.5	1	1	31.5	27.6	G+D	Aucune	Aucune	0	0	II.1	36.22	8.89	8.7	0	0	10.58	10.33	Aucune	Oui	0
H	Non	12	9	5.1	1	1	23.2	16.4	G+D	Aucune	Aucune	0	0	I	42.01	9.6	9.52	7.15	7.23	11.03	11.09	Aucune	Non	0
H	Non	7	7.9	5.5	2	2	38.5	42.8	G+D	Aucune	Aucune	0	0	II.2	33.35	8.03	7.83	0	0	9.88	9.5	Aucune	Oui	0
F	Non	10	12.3	14.6	1	2	29.4	31.5	G+D	Aucune	Aucune	0	0	II.2	38.68	8.88	8.79	6.75	6.58	9.55	9.72	53+63	Oui	0
F	Non	7	20.1	19.2	1	1	44.8	42.4	G+D	Aucune	Aucune	0	0	II.1	36	7.49	7.55	0	0	9.25	9.12	Aucune	Oui	0
H	Non	10	6.9	4.2	1	1	20.2	17.4	G+D	Aucune	Aucune	0	0	II.1	37.03	9.73	9.75	7.69	7.58	11.52	11.41	Aucune	Oui	4
F	Non	10	9.2	29.8	2	3	32.9	44.1	G+D	Aucune	Aucune	0	0	II.1	38.26	9.27	9.24	8.06	8.1	10.85	10.81	53+63	Oui	4
H	Non	10	32.3	19.6	1	1	29.3	21.5	G+D	Aucune	Aucune	0	0	II.1	38.73	8.73	8.71	6.78	6.46	9.45	9.67	53+63	Oui	0
H	Non	10	23.5	10.2	2	2	39.8	30.7	G+D	Aucune	Aucune	0	0	I	37.7	8.49	8.48	6.89	6.89	9.96	10.1	53	Oui	0
F	Non	8	5	2.4	2	2	33.3	31.9	G+D	Aucune	Aucune	0	0	I	40.99	8.69	8.72	6.86	6.5	10.32	10.06	Aucune	Oui	4
H	Non	10	19.3	46.6	1	1	33.3	37.2	D	Aucune	Aucune	0	0	I	39.46	8.69	8.65	6.21	6.29	10.4	10.6	Aucune	Oui	0
H	Non	9	11.5	12.9	1	1	23.4	25.4	G+D	Aucune	Aucune	0	0	I	41.96	9.44	9.48	6.93	7.01	10.76	10.67	Aucune	Oui	0
F	Non	10	13.4	12.6	1	2	36.5	34.7	G+D	Aucune	Aucune	0	0	II.1	37.74	8.77	8.68	7.64	7.35	10.86	10.85	Aucune	Oui	0
F	Non	10	5.6	6.1	1	1	22.2	26.9	G+D	Aucune	Aucune	0	0	I	35.03	8.83	8.99	6.25	6.25	9.45	9.55	Aucune	Oui	4
F	Non	9	15.1	13.9	1	1	30.3	33.6	G+D	Aucune	Aucune	0	0	II.1	39.96	8.81	8.87	6.89	6.62	9.51	9.4	Aucune	Oui	0
H	Non	10	5.5	27.1	1	2	21.1	40	G+D	Aucune	Aucune	0	0	II.1	40.29	10.24	10.26	7.97	8.2	11.67	11	Aucune	Oui	0
F	Non	9	10.5	11.9	1	1	22.4	19.2	G+D	Aucune	Aucune	0	0	I	41.62	9.34	9.36	7.27	7.13	10.71	10.74	Aucune	Oui	0
F	Non	9	3.2	3.7	1	1	33.5	36.3	G+D	Aucune	Aucune	0	0	II.1	41.8	8.3	8.34	6.63	6.46	10.46	10.26	Aucune	Oui	0
F	Non	9	10.7	13	1	1	19	26.3	G+D	Aucune	Aucune	0	0	II.1	38.73	7.87	8	5.96	5.76	9.87	9.8	Aucune	Oui	0
F	Non	7	8.2	7.9	1	1	31	27.6	G+D	Aucune	Aucune	0	0	I	37.19	8.6	8.59	6.25	5.79	10.55	10.21	Aucune	Non	0
H	Non	10	1.5	4.9	1	1	17.3	21.4	G+D	Aucune	Aucune	0	0	II.1	41.24	9.39	9.41	6.9	6.89	9.76	9.85	Aucune	Oui	0
H	Non	10	7.8	12.6	1	2	34.4	36.9	G+D	Aucune	Aucune	0	0	I	38.63	9.08	9.05	5.57	5.69	10.26	10.22	53+63	Oui	4
H	Non	10	11.3	9.6	1	1	15.1	13.5	G+D	Aucune	Aucune	0	0	II.1	38.13	8.92	8.85	6.34	6.53	10.78	10.71	Aucune	Oui	0
F	Non	8	8.5	9.6	1	1	31.7	33.1	G+D	Aucune	Aucune	0	0	I	37.99	8.91	8.95	5.8	5.92	10.32	10.44	Aucune	Oui	0
F	Non	9	13.8	16.7	1	2	22	21.4	G+D	Aucune	Aucune	0	0	I	41.41	8.01	8.01	6	5.89	9.89	9.65	Aucune	Oui	0
F	Non	8	10.6	13.7	2	2	11.2	11.2	G+D	Aucune	Aucune	0	0	I	42.6	10.04	9.99	8.33	7.8	10.46	10.49	Aucune	Oui	0
F	Non	10	7.2	15.2	1	1	1.6	2.1	Aucune	Aucune	Aucune	0	0	II.1	31.13	8.39	8.23	6.2	6.39	10.15	9.91	Aucune	Oui	4
F	Non	9	7.5	0.8	1	1	3.2	1.2	Aucune	Aucune	Aucune	0	0	II.1	42.5	9.07	9.12	7.49	7.53	10.79	10.42	Aucune	Oui	0
H	Non	8	15.4	14.2	1	1	14.8	15.3	G+D	Aucune	Aucune	0	0	I	39.4	9.3	9.19	0	0	10.58	11	Aucune	Oui	0
F	Non	13	2.7	21.2	1	3	4.3	9.7	G+D	Aucune	Aucune	0	0	II.1	44.3	8.35	8.06	5.15	5.21	10.08	10.09	53+63	Oui	0
H	Non	9	23.7	10.3	3	2	23.5	22	G+D	Aucune	Aucune	0	0	II.1	38.52	9.19	9.12	6.69	6.64	10.26	10.08	53+63	Oui	0
H	Non	8	10.9	13	2	3	22	21	G+D	Aucune	Aucune	0	0	I	43.87	8.79	8.44	0	7.26	10.59	10.17	Aucune	Oui	0
H	Non	8	2.7	2.9	1	1	21.5	21.5	G+D	Aucune	Aucune	0	0	II.2	43.44	9.35	9.35	7.48	7.26	10.38	10.48	Aucune	Oui	0
H	Non	11	5.7	3.9	1	1	6.8	7.2	G+D	Aucune	Aucune	0	0	II.1	39.87	8.75	8.7	5.87	5.52	9.46	9.34	Aucune	Non	0
H	Non	8	15.6	21.3	2	2	18.5	22.5	G+D	Aucune	Aucune	0	0	I	35.53	9.21	9.33	6.97	7.16	10.55	10.56	Aucune	Oui	4
H	Non	7	9.8	10.5	1	1	14.5	14	G+D	Aucune	Aucune	0	0	II.2	41.22	8.68	8.5	6.49	6.58	11.12	10.92	Aucune	Oui	0
F	Non	8	32.8	31.5	3	2	22.5	19	G+D	Aucune	Aucune	0	0	I	33.85	7.36	7.51	0	5.27	9.4	9.28	Aucune	Oui	0
F	Non	8	10.8	11.6	1	1	15.7	16.1	G+D	Aucune	Aucune	0	0	II.1	35.07	8.31	8.27	0	0	9.78	9.77	Aucune	Oui	0
H	Non	11	5.8	8.5	1	1	22.4	22.4	G+D	Aucune	Aucune	0	0	I	38.33	8.77	7.9	6.24	6.59	10.3	10.21	Aucune	Oui	4
F	Non	9	3.3	4	1	1	22.4	23.6	G+D	Aucune	Aucune	1	0	II.2	38.31	9.45	9.4	6.18	6.39	9.98	9.93	Aucune	Oui	0
H	Non	7	1.2	3.1	2	2	15.2	16.6	G+D	Aucune	Aucune	0	0	I	34.44	8.06	7.96	0	0	9.32	9.28	Aucune	Oui	0
H	Non	7	8.1	7.1	1	1	21.2	20.8	G+D	Aucune	Aucune	0	0	II.2	38.48	8.73	8.77	5.02	0	10.16	10.14	Aucune	Oui	0
F	Non	10	1.3	0.8	1	1	7.2	6	Aucune	Aucune	Aucune	0	0	II.1	43.18	8.02	7.99	6.84	6.77	9.92	9.94	Aucune	Non	4
H	Non	8	7.9	8.7	1	1	27.2	27.2	G+D	Aucune	Aucune	0	0	II.1	39.44	7.9	7.92	4.8	4.65	9.57	9.66	Aucune	Oui	0
H	Non	9	3.9	3	1	1	7.6	6	Aucune	Aucune	Aucune	0	0	II.2	40.86	8.84	8.81	6.4	6.58	10.15	10.13	Aucune	Non	0
H	Non	10	11	8.7	1	1	32	30.8	G+D	Aucune	Aucune	0	0	II.1	42.16	9.48	9.86	7.77	7.62	10.42	10.24	Aucune	Non	4
F	Non	9	7.1	1.8	1	1	13.3	12.9	Aucune	Aucune	Aucune	0	0	I	41.51	8.54	8.51	6.3	6.23	9.06	9.37	Aucune	Oui	0
F	Non	9	17.6	10	3	3	15	8.4	G+D	Aucune	Aucune	0	0	II.1	37.05	7.26	7.34	3.81	3.86	8.92	8.5	53+63	Non	0
F	Non	9	11.2	12.3	1	1	12.5	11.7	G+D	Aucune	Aucune	0	0	I	39.71	8.82	8.88	7	7.06	9.81	9.36	Aucune	Non	0
F	Non	7	4.8	6.8	1	1	21.3	18.1	G+D	Aucune	Aucune	0	0	II.1	36.62	8.79	8.69	7.21	7.23	9.49	9.32	Aucune	Oui	0
H	Non	8	5.7	10.7	1	1	23	22.6	G+D	Aucune	Aucune	0	0	I	41.94	9.45	9.46	6.99	7.1	10.84	10.65	Aucune	Oui	0
F	Non	9	7.4	11.9	1	1	11.6	13	G+D	Aucune	Aucune	0	0	II.1	38.92	8.49	8.53	6.71	7.03	10.12	9.8	Aucune	Oui	0
H	Non	8	8	4.1	1	1	23.2	24.5	G+D	Aucune	Aucune	0	0	I	40.42	9.25	9.24	0	0	10.29	10.33	Aucune	Oui	0
H	Non	12	18.9	17.2	1	1	23.3	23.6	G+D	Aucune	Aucune	0	0	II.1	40.76	9.67	9.69	6.69	6.77	10.34	10.41	Aucune	Oui	0
H	Non	10	13.8	13.6	1	1	21.8	20.7	G+D	Aucune	Aucune	0	0	I	40.35	9.21	9.19	6.96	6.98	10.61	10.63	53+63	Oui	0
F	Non	10	6.6	11.5	1	1	20.9	24.4	D	Aucune	Aucune	0	0	I	38.78	7.96	7.83	6.43	5.92	9.58	9.62	Aucune	Non	4
F	Non	8	17.3	20.1	2	2	15	14.9	G+D	Aucune	Aucune	0	0	II.1	35.34	9	8.57	7.17	7.95	9.64	9.58	53+63	Oui	4
F	Non	11	15.4	11.3	2	2	7.8	8.3	G+D	Aucune	Aucune	0	0	II.2	42.64	7.9	7.69	6.52	6.79	9.72	9.7	53+63	Oui	0
H	Non	12	7.4	8.8	1	1	14.5	14.8	G+D	Aucune	Aucune	0	0	II.2	39.46	8.49	8.49	6.46	6.66	9.3	9.33	Aucune	Non	0
H	Non	9	7	6.8	1	1	3	10.4	G	Aucune	Aucune	0	0	II.1	37.16	8.66	8.66	6.71	6.6	9.72	9.71	Aucune	Oui	0
F	Non	12	6.3	0.5	3	1	8.2	0.1	D	Aucune	Aucune	0	0	I	38.8	7.92	7.83	4.42	5.27	9.5	9.54	Aucune	Non	0
F	Non	7	9	9.8	1	1	23.5	23.3	G+D	Aucune	Aucune	0	0	I	38.05	7.74	7.77	6.13	0	9.6	9.65	Aucune	Oui	0
F	Non	10	6.4	7	1	1	14.9	19.8	G+D	Aucune	Aucune	0	0	II.2	36.09	8.08	8.01	6.29	6.23	10.07	9.73	Aucune	Oui	0
F	Non	9	3.8	4.1	1	1	8.6	9.1	G+D	Aucune	Aucune	0	0	I	38.44	8.69	8.44	7.17	6.92	9.86	9.16	Aucune	Non	0
F	Non	9	4.9	4.5	1	1	20.5	18.8	G+D	Aucune	Aucune	0	0	I	40.12	8.14	8.05	6.74	6.43	9.3	9.22	Aucune	Non	0
F	Non	7	4.8	5.6	2	1	10.71	9.52	G+D	Aucune	Aucune	0	0	II.1	38.18	8.47	8.37	6.52	6.44	9.52	9.1	Aucune	Oui	0
H	Non	10	17.1	12.6	1	1	12.25	10.41	G+D	Aucune	Aucune	0	0	I	37.88	9.25	9.35	7.08	6.96	9.8	9.36	Aucune	Oui	0
H	Non	9	6.2	7.2	1	2	18.2	21.8	G+D	Aucune	Aucune	0	0	II.1	41.23	9.1	9.16	6.82	7.13	10.13	9.87	Aucune	Oui	0
H	Non	10	10.3	13.9	1	2	8.5	9.5	G+D	Aucune	Aucune	0	0	II.1	40.57	8.62	8.3	7.37	6.83	9.62	9.64	Aucune	Oui	0
H	Non	8	12.1	8.5	1	1	23	22	G+D	Aucune	Aucune	0	0	II.1	39.89	9.09	8.99	6.26	6.06	11.83	11.01	Aucune	Oui	0
F	Non	9	3.7	1.9	1	1	15.5	9.5	G+D	Aucune	Aucune	2	12+22	II.1	42.07	7.39	7.19	0	0	9.39	9.3	Aucune	Non	0	agénésie 12 22
F	Non	9	5.9	2	1	3	20	22	G+D	Aucune	Aucune	0	0	II.2	38.42	8.07	8.05	6.18	6.58	9.18	9.12	Aucune	Oui	0
F	Non	9	7.3	22.9	1	1	30.7	34.3	G+D	Aucune	Aucune	0	0	II.2	39.98	8.9	8.62	0	0	10.08	9.94	Aucune	Oui	0
F	Non	11	5.1	14.8	1	1	13.5	18.5	G+D	Aucune	Aucune	0	0	II.1	38.87	9.13	9.02	7.06	7.1	10.43	9.94	53+63	Oui	0
F	Non	10	13.6	9.6	1	3	11.5	10.8	G+D	Aucune	Aucune	0	0	I	38.75	8.96	8.83	5.85	0	10.82	10.51	53+63	Oui	0
H	Non	8	2.6	0.4	1	2	11.1	9.2	Aucune	Aucune	Aucune	0	0	II.1	39.61	9.13	8.99	7.61	7.44	9.93	9.67	Aucune	Oui	4
H	Non	8	19.8	14.4	1	1	13.3	11.1	G+D	Aucune	Aucune	0	0	I	41.27	9.16	9.15	7.74	7.42	9.78	9.77	Aucune	Non	0
H	Non	8	24.8	9.1	1	1	14.8	13.8	G+D	Aucune	Aucune	0	0	II.1	40.26	8.02	8.19	5.29	6.25	9.54	9.45	Aucune	Oui	0
F	Non	8	90	13.7	2	3	12.8	6.6	G+D	Aucune	Aucune	0	0	II.1	40.88	8.35	8.59	5.38	4.46	9.31	9.16	63	Oui	0
F	Non	8	3.3	1.5	1	1	9.9	8.4	G	Aucune	Aucune	0	0	II.2	42.7	8.82	8.8	7.5	7.29	9.96	9.58	Aucune	Oui	0
H	Non	9	7.6	8	1	1	12.9	13.2	G+D	Aucune	Aucune	0	0	II.1	44.07	10.17	10.02	7.68	7.78	10.38	10.51	Aucune	Oui	0
F	Non	7	3.8	3	2	2	10.3	12.4	G+D	Aucune	Aucune	0	0	I	39.3	9.63	9.4	7.22	7.03	10.39	10.49	Aucune	Oui	0
F	Non	8	14.3	8.6	2	2	13.7	13.9	G+D	Aucune	Aucune	0	0	II.1	31.83	8.27	8.27	6.86	7.02	9.98	10.07	Aucune	Oui	0
F	Non	8	11	3.6	1	1	13.8	8.1	Aucune	Aucune	Aucune	0	0	II.1	39.61	9.4	9.41	7.16	6.88	10.17	10.19	Aucune	Oui	0
F	Non	9	2.8	1.7	1	1	14.2	11.2	G+D	Aucune	G	0	0	II.1	38.41	8.25	8.38	6.74	6.92	10.12	10.22	Aucune	Oui	0
H	Non	9	0.5	1.1	1	1	11.9	12.6	Aucune	Aucune	Aucune	0	0	II.1	47.85	10.56	10.51	9.29	8.97	12.3	12.22	Aucune	Non	4
H	Non	9	11.4	6.9	1	1	14.1	14.7	G+D	Aucune	Aucune	0	0	II.1	39.13	9.3	9.39	7.32	7.3	10.97	10.45	Aucune	Oui	0
F	Non	10	11.3	8.6	2	2	11.9	10.7	G+D	Aucune	Aucune	0	0	II.2	38.13	8.28	8.2	6.31	5.77	9.45	9.34	53+63	Oui	0
F	Non	9	3.2	0.5	1	1	12.3	13.1	G+D	Aucune	Aucune	0	0	II.1	36.66	9.26	9.34	7.55	7.24	10.5	9.85	Aucune	Oui	0
F	Non	9	15.3	14.8	2	2	12.8	11	G+D	Aucune	Aucune	1	0	II.1	37.41	8.36	8.27	7.75	7.27	8.43	8.44	Aucune	Oui	0
H	Non	9	16.5	14.4	1	1	14.9	15.5	G+D	Aucune	Aucune	0	0	I	39.18	9.12	9.37	6.83	6.19	9.98	9.48	Aucune	Oui	0
F	Non	12	1.8	7.1	2	1	5.8	7.8	G+D	Aucune	Aucune	0	0	I	44.17	8.46	8.58	6.24	6.17	9.9	9.48	53+63	Non	0
F	Non	11	8.4	6	2	2	9.8	9.7	G+D	Aucune	Aucune	0	0	II.1	38.53	8.93	8.67	6.65	6.98	9.16	9.12	Aucune	Oui	0
F	Non	11	11.3	1.5	1	1	6.2	4.4	D	Aucune	Aucune	0	0	II.1	37.97	8.51	8.43	6.27	6.3	10.04	9.7	53	Non	0
H	Non	9	12.4	6.1	1	1	12.6	11.9	G+D	Aucune	Aucune	0	0	I	42.78	9.41	9.32	6.7	6.62	10.13	10.25	Aucune	Oui	4
H	Non	9	0.4	1.3	1	1	10.6	11.9	G	Aucune	Aucune	0	0	III	38.69	8.74	8.67	6.91	7.47	9.24	9.34	Aucune	Non	0
H	Non	9	21.5	28.5	2	2	15.5	17.3	G+D	Aucune	Aucune	0	0	II.1	39.77	9.32	9.29	7.34	7.36	10.86	10.57	53+63	Non	4
H	Non	7	8.3	8.3	1	1	16.7	18.9	G+D	Aucune	Aucune	2	0	II.1	41.11	9.19	9.55	6.15	0	10.6	10.44	Aucune	Oui	0
F	Non	10	3.9	5.1	1	1	11.7	13.5	G+D	Aucune	Aucune	0	0	II.1	35.33	7.69	7.56	5.61	4.73	10.39	9.34	Aucune	Oui	0
F	Non	12	1.7	6.1	1	1	2.7	4.5	G+D	Aucune	Aucune	0	0	II.1	42.41	9.3	9.18	6.61	6.7	10.72	10.99	Aucune	Non	4
H	Non	9	0.3	1.2	1	1	14.7	14.7	G+D	Aucune	Aucune	0	0	II.1	38.7	8.54	8.78	6.48	6.27	10.06	10.28	Aucune	Oui	0
H	Non	11	8.4	8.2	2	1	11.6	8.1	Aucune	Aucune	Aucune	0	0	III	36.88	9.65	9.53	7.07	6.57	10.71	10.84	Aucune	Oui	4
H	Non	7	9.6	3.3	2	2	23.85	21.6	G+D	Aucune	Aucune	0	0	II.1	39.18	8.84	8.94	6.93	7.39	10.15	10.09	Aucune	Oui	0
H	Non	9	9.6	10.7	1	1	20.25	18	G+D	Aucune	Aucune	0	0	III	46.9	7.92	7.76	6.04	6.43	9.84	9.25	Aucune	Oui	0
H	Non	10	6.6	4.7	1	1	10.4	11.6	G+D	Aucune	Aucune	0	0	II.1	42.27	9.09	9.05	6.67	6.59	10.57	10.77	Aucune	Oui	0
H	Non	10	12.2	7.3	1	1	12.9	12.7	G+D	Aucune	Aucune	0	0	III	40.46	7.81	7.72	5.83	5.54	8.99	8.97	Aucune	Oui	0
H	Non	11	7.4	8.6	2	3	10.8	7.2	Aucune	G+D	Aucune	0	0	I	41.49	9.1	9.25	7.07	7.12	9	8.9	Aucune	Oui	4
H	Non	9	12.5	12.6	1	3	23.85	26.1	G+D	Aucune	Aucune	0	0	II.1	44.2	9.85	9.98	7.74	7.31	10.39	10.08	53+63	Oui	0
F	Non	9	18	14.3	1	2	17.55	18.45	G+D	Aucune	Aucune	0	0	II.1	39.31	9.29	9.11	7.38	6.69	10.8	10.81	Aucune	Oui	0
H	Non	7	7	3.7	3	2	25.65	24.3	D	Aucune	Aucune	0	0	II.1	39.23	8.95	8.58	7.71	7.31	9.67	10.16	Aucune	Oui	2
F	Non	11	2.5	15.6	1	3	0	8.5	G	Aucune	Aucune	1	0	I	42.51	7.84	7.71	6.04	5.89	9.34	9.79	63	Oui	0
H	Non	8	11	7.7	3	2	14.6	13.3	G+D	Aucune	Aucune	0	0	II.1	40.42	8.71	8.93	7.18	7.16	10.52	10.6	53+63	Oui	4
H	Non	10	4.5	3.8	1	1	17.6	16	G+D	Aucune	Aucune	0	0	II.2	42.28	9.65	9.43	6.99	6.92	10.27	10.19	Aucune	Oui	0
H	Non	12	16.8	9	1	1	16.6	14	G+D	Aucune	Aucune	0	0	III	42.33	8.05	8.01	6.73	6.34	10.18	10.74	Aucune	Non	0
F	Non	9	13.8	21.5	1	1	12	14.8	G+D	Aucune	Aucune	4	0	II.2	38.35	8.29	8.39	6.34	6.15	8.84	8.92	Aucune	Oui	0
